# Supplementary material for: Cohesin is required for meiotic spindle assembly independent of its role in cohesion in C. elegans
Source: PLoS Genet. 2022 Oct 24;18(10):e1010136. doi: 10.1371/journal.pgen.1010136 (PMC9632809; doi:10.1371/journal.pgen.1010136)
Supplement: S1 Data — (XLSX) [file pgen.1010136.s011.xlsx]

## Sheet: Sheet1
Figure 3B					Figure 4C					Figure 4E				Figure 5E				Sup. Fig. 4
Control MI	Control MII	double MI	double MII		Control MI	Control MII	rec-8 MI	rec-8 MII		Control	Quadruple	Double		Control	bir-1	hasp-1		Histone	SMC-1	Tubulin	MEI-1	LIN-5	CLS-2	AIR-1
2.02742	1.42565	2.18297	1.04203		3.91518	4.29295	12.0655	2.39863		2.25511	1.21188	1.14501		1.55684	1.06361	1.00239		3.4	1.57282	0.856823	0.789474	0.816327	0.731034	0.714286
2.07864	1.29363	2.05935	1.0581		4.33717	3.55211	11.3119	2.22098		2.0152	1.16209	1.02349		1.93283	1.03596	1.0096		2.90909	1.32258	0.812109	0.794872	0.75	0.778846	0.731343
1.92559	1.24355	1.34204	1.02775		3.25814	4.91439	11.253	2.19954		3.01805	1.23868	1.15943		2.08108	1.03892	1.23436		3.86667	1.49123	0.77208	0.739645	0.717241	0.533898	0.578947
1.92828	1.49732	1.88082	1.06483		3.41033	3.97829	12.1985	2.31689		2.49934	1.15202	2.65045		1.86085	1.05948	1.3432		2.6087	1.75258	0.741047	0.744444	0.717105	0.786127	0.634921
1.76064	1.43453	1.21478	1.05732		6.71007	3.50752	12.9037	2.0217		2.81816	1.11805	2.06279		1.89609	1.0388	1.40507		2.57143	1.9703	0.865497	0.77707	0.701923	0.670213	0.847222
1.41177	1.48994	1.06711	1.07058		7.48675	4.70125	9.32231	1.93761		2.37957	1.21416	1.06532		1.82681	1.02952	1.38753		2.82353	1.90217	0.76378	0.816794	0.717647	0.668571	0.884058
1.55965	1.5181	1.15464	0.992058		7.31992	4.06739	5.52115	2.63818		2.31562	1.11801	3.16341		1.84282	1.36948	1.02158		3.66667	1.74336	0.64411	0.808	0.706294	0.662577	0.502242
1.40213	1.91467	1.18604	1.12071		4.43724	2.39295	10.4216	3.04843		3.00619	1.16742	3.2999		1.87506	1.2195	1.02871		2.7	1.36	0.483871	0.808	0.576471	0.702899	0.686567
1.68326	1.45068	1.60349	1.21077		3.94477	2.54495	10.85	3.22473		1.73881	1.10152	0.941534		2.66011	1.19693	1.36437		2.05263	1.97115	0.546667	0.804196	0.726115	0.724359	0.904348
1.73872	1.29029	1.09616	0.902237		3.92914	2.95736	9.96034	3.30756		1.64213	1.07557	2.16215		2.18176	1.10961	1.34526		2.82353	1.36842	0.598837	0.708661	0.666667	0.76506	0.90099
1.62117	1.18777	1.19968	1.07423		3.05241	2.53643	10.4182	2.97165		1.97483	1.09463	2.80827		3.23747	1.34318	1.25806		4	1.58511	0.796915	0.806667	0.69863	0.69375	0.935897
1.48479	1.61662	1.50573	1.025		5.78235	7.90358	13.3147	3.04461		1.81638	1.12623	1.79631		2.85043	1.81042	1.30917		3.53333	1.30526	0.787472	0.773973	0.740964	0.615894	0.783972
1.77783	1.54403	1.52143	1.025		6.15454	6.80007	14.3804	3.07467		1.64843	1.20138	1.42616		2.84301	1.17638	1.34202		3.73333	1.53333	0.771429	0.729323	0.842105	0.692708	0.813278
1.67836	1.55429	1.16918	0.9625		5.36803	4.87875	13.8132	3.6185		3.37469	1.2025	2.32371		3.11151	1.10605	1.30702		4	1.68	0.672603	0.786885	0.766467	0.631579	0.810526
1.51778	1.3505	1.21918	1.07		4.17527	3.69777	7.08126	3.06988		2.04486	1.25113	1.31679		2.43409	1.10087	1.32352		3.44444	1.49107	0.603482	0.705426	0.777778	0.592593	0.730769
1.60796		1.29036	0.9913		3.23	3.34145	9.65058	2.54739		2.36094	1.08669	2.34774		1.90195	1.07831	1.24369
1.50871		1.48419	1.01		4.15584	5.01198	6.77879	2.83871		3.12691	1.05459	1.95289		2.25016	1.1152	1.11698
1.40943		1.38826	1		3.956	3.95051	13.7326	2.41376		1.64716	1.05966	2.84053		2.62967	1.08548	1.11546
1.43946		1.23638	1.129				9.68578	1.97208		1.9227	1.07944	1.2835		2.79974	1.0159	1.09931
1.57559		1.81387	1.03				5.91633	2.54265		2.52803	1.07124	1.25392			1.02071	1.13566
		1.51	1.06				5.71592	2.54309		3.46792	1.295	1.15173			1.00317	1.17334
		1.43	0.91							3.67432	1.28113	1.29815			1.08717	1.06779
		1.33	1.044								1.35837	1.44793			1.04566	1.05822
		0.978	0.955								1.25222	1.25871			1.00428
		1.51									1.16557
		1.18
Figure 7C			Figure 7E			Figure 8C			Figure 8F			Sup. Fig. 3
MI	MII		Area	Pixel Value		MI	MII		Diameter	Pixel Value		Control	bir-1	quadruple	double			1.99	0.633758	0.796089	1.59218
0.693	0.482		0.435	128.398		1.46161	1.16914		1.48367	190		4.79208	2.14706	2.28571	2.65909			1.94	0.617834	0.786024	1.57205
0.537	0.473		0.811	172.417		1.54425	1.14825		1.30604	184.11		4.37981	1.85572	3.22167	2.56444			1.92	0.611465	0.781962	1.56392
0.448	0.583		0.452	131.402		1.29379	1.15544		1.22968	157.747		3.18362	3.6413	2.81887	3.38039			2.04	0.649682	0.806028	1.61206
0.435	0.562		0.63	153.987		1.25581	1.23639		1.17131	125.953		3.74866	3.40175	2.05291	4.93122
0.444	0.503		0.418	121.616		1.63052	1.17836		1.21666	145.964		3.84091	2.08036	2.66234	4.74675
0.769	0.528		0.499	128.568		1.53888	1.23845		1.16477	153.579		3.43558	1.85449	2.6215	3.94817
0.942	0.596		0.972	280.435		1.22552	1.14603		1.34259	201.758		2.63679	3.28125	2.06122	4.01878
0.49	0.486		0.406	143.156		1.28737	1.14825		1.60572	201.668		3.24757	1.64396	3.09816	3.75355
0.482	0.439		0.773	210.158		1.44496	1.14603		1.51426	209.683		3.12093	2.41869	1.695	3.176
0.579	0.499		0.803	231.189		1.30017	1.20561		1.27893	131.895		4.19231	1.51485	1.63598	5.27751
0.917	0.49		0.401	138.779		1.30213	1.13429		1.58697	188.229		3.57823	2.91707	2.82028	4.4491
0.913	0.469		0.439	134.375		1.25987	1.30408		1.20772	128.716		3.45631	2.30058	1.91416	4.19863
0.452	0.541		0.448	134.443		1.19873	1.28341		1.23845	122.832		5.03008	1.60484	2.21519	2.63721
0.435	0.553		0.545	130.876		1.24051	1.1438		1.22084	122.949		4.83735	2.26994	3.05978	3.28125
0.786	0.608		0.9	212.371		1.16203	1.20983		1.45812	153.162		3.56563		1.49777	3.47619
0.545	0.507		0.672	224.113		1.22084	1.23639		1.41286	180.97
0.507	0.549		0.803	215.889		1.1966	1.19447		1.20772	122.554
0.756	0.604		0.646	165.856		1.22552	1.18966		1.24716	119.941
0.477	0.537		0.815	173.658		1.22552	1.199		1.47463	251.557
0.541	0.553		0.811	181.474		1.28142	1.125		1.16203	127.06
0.435	0.477		0.427	135.851		1.45812	1.167		1.29182	146.442
0.642	0.537		0.718	180.959		1.51426	1.139		1.53016	189.097
0.858	0.541		0.841	205.643		1.49989	1.183		1.35063	170.614
0.537	0.465		0.532	160.325		1.51426	1.261		1.25784	130.527
0.511	0.452		0.845	245.055		1.3345	1.287		1.48539	188.461
0.494	0.469		0.63	169.483		1.31866			1.28737	122.724
0.891	0.532		0.87	192.306		1.43966			1.61245	226.493
0.727	0.524		0.469	131.658		1.25784			1.28737	126.468
0.537	0.6		0.397	140.064		1.48195			1.30604	124.722
0.532	0.583		0.57	137.674		1.60413			1.70947	211.206
0.71	0.486		0.477	133.743		1.19873			1.34069	123.686
0.511	0.546		0.955	179.566		1.59			1.45987	178.404
0.532	0.583		0.494	139.368		1.57			1.41511	163.825
0.461	0.536		0.52	130.789		1.56			1.40155	178.395
1.039	0.487		0.401	128.621		1.61			1.33688	163.039
0.735	0.558		0.384	128.484
0.6	0.515		0.634	162.3
0.558	0.552		0.596	170.113
0.634	0.482		0.794	204.069
0.549	0.417		0.803	180.505
0.528	0.618
0.997	0.455
0.465	0.58
0.537
0.452
0.782
0.883
0.769
0.503
0.613
0.553
0.549
0.482
0.528
0.507
0.575
0.507
0.727
0.52
0.891
0.7337
0.786
0.954
0.525
0.553
0.829
0.59
0.786
0.426
0.607
0.872
0.645
0.845
0.813
0.639
